# Supplementary material for: Purification, Identification and Characterization of Antioxidant Peptides from Corn Silk Tryptic Hydrolysate: An Integrated In Vitro-In Silico Approach
Source: Antioxidants (Basel). 2021 Nov 17;10(11):1822. doi: 10.3390/antiox10111822 (PMC8615004; doi:10.3390/antiox10111822)
Supplement: Supplementary file 1 [file antioxidants-10-01822-s001.zip]

Archive with 1 entries (1 files):
- antioxidants-1428647-supplementary.pdf
